# Supplementary material for: Development and Evaluation of a Web-Based App for Adverse Effect Management in Breast Cancer Patients Treated with Oral Targeted Therapy or Chemotherapy: Findings from a Pilot Study
Source: Curr Oncol. 2026 May 7;33(5):272. doi: 10.3390/curroncol33050272 (PMC13205787; doi:10.3390/curroncol33050272)
Supplement: Supplementary file 1 [file curroncol-33-00272-s001.zip]

Archive with 4 entries (4 files):
- File S1 JCH.pdf
- File S2 JCH.pdf
- File S3 JCH.pdf
- File S4 JCH.pdf
